# Supplementary material for: OPNa Overexpression Is Associated with Matrix Calcification in Thyroid Cancer Cell Lines
Source: Int J Mol Sci. 2018 Sep 30;19(10):2990. doi: 10.3390/ijms19102990 (PMC6213506; doi:10.3390/ijms19102990)
Supplement: Supplementary file 1 [file ijms-19-02990-s001.zip]

Archive with 1 entries (1 files):
- ijms-356325-SI.pdf
